# Supplementary material for: Analysis of the oral microbiome during hormonal cycle and its alterations in menopausal women: the “AMICA” project
Source: Sci Rep. 2022 Dec 21;12:22086. doi: 10.1038/s41598-022-26528-w (PMC9772230; doi:10.1038/s41598-022-26528-w)
Supplement: Supplementary file 12 — Supplementary Information 12. [file 41598_2022_26528_MOESM12_ESM.xlsx]

## Sheet: SuppTable_MicrobiomeAbundances
Sample	Groups	Streptococcus	Prevotella	Neisseria	Haemophilus	Veillonella	Granulicatella	Gemella	Porphyromonas	Fusobacterium	Actinomyces	Rothia	Abiotrophia	Peptostreptococcus	Aggregatibacter	Parvimonas	Capnocytophaga	Eubacterium	Dialister	Corynebacterium	Atopobium	Treponema	Catonella	Lautropia	Alloprevotella	Filifactor	Kingella	Selenomonas	Mogibacterium	Bergeyella	Lactobacillus	Oribacterium	Campylobacter	Staphylococcus	Mycoplasma	Leptotrichia	Cardiobacterium	Scardovia	Bulleidia	Shuttleworthia	Actinobacillus	Eggerthia	[Prevotella]	Simonsiella	Mannheimia	Lachnoanaerobaculum	Olsenella	Actinobaculum	Propionibacterium
MP1	Menopause	37386	5091	1556	1668	1548	6177	3071	4029	1845	648	153	0	0	0	537	186	367	44	12	149	189	0	0	482	0	0	0	10	38	10	38	115	0	109	10	0	0	78	0	0	0	13	0	0	0	0	0	0
MP2	Menopause	18697	7132	7679	420	1348	2203	3818	2140	561	652	878	0	782	10	638	112	75	338	81	138	142	53	0	137	0	11	10	180	0	0	74	119	0	0	37	0	0	70	10	40	57	27	0	0	0	0	0	0
MP3	Menopause	18051	2951	936	5755	1168	624	374	521	124	474	221	0	100	12	0	22	28	0	46	167	0	24	134	66	0	0	0	42	11	0	240	83	0	0	0	0	0	25	0	331	0	0	0	76	0	0	0	0
MP4	Menopause	13680	12993	3222	2046	4472	1921	999	510	1118	2409	716	41	193	0	690	94	740	80	0	1394	114	66	12	855	34	11	430	178	0	0	700	270	0	0	799	0	0	380	18	0	37	109	0	95	179	25	0	23
MP5	Menopause	21096	4664	9280	10364	1241	1247	663	236	852	279	613	0	56	440	13	408	0	0	0	55	0	0	24	0	0	60	33	39	56	0	41	49	0	0	151	0	0	15	0	1205	0	0	0	176	0	0	0	0
MP6	Menopause	17682	10408	2141	1178	2992	798	2514	1330	591	2216	374	16	244	0	591	130	199	23	322	165	57	13	94	11	0	13	117	63	0	0	73	89	0	0	348	0	0	50	0	0	0	0	0	45	101	0	0	0
MP7	Menopause	19593	8963	7104	1659	3943	2799	2563	1094	405	2072	441	86	334	362	42	159	148	0	346	123	0	0	76	99	0	69	57	128	0	45	51	70	0	0	205	0	0	136	0	15	0	11	0	118	26	0	0	0
MP8	Menopause	16027	8740	406	751	8663	1228	3611	1323	652	415	312	0	49	74	364	51	153	0	60	275	0	0	0	20	73	0	107	111	20	20	319	222	0	0	168	0	0	156	0	0	0	0	0	52	23	0	0	0
MP9	Menopause	79089	29202	37618	11681	8802	14132	12450	18768	4609	4649	3378	1144	1907	54	1197	1553	523	57	197	699	88	27	107	2545	211	72	678	397	225	71	1182	1215	0	0	1110	66	0	302	0	0	0	80	0	292	571	0	0	154
MP10	Menopause	21053	11284	7628	4575	4468	4376	2686	1542	1492	3065	600	380	153	0	37	183	154	78	0	894	0	0	25	314	0	14	25	205	25	23	209	153	0	0	314	0	0	114	0	0	0	31	0	11	147	0	0	0
MP11	Menopause	29076	13138	4476	3027	5067	1715	4391	628	759	3407	1779	43	201	0	176	12	213	0	504	401	0	26	49	23	77	0	0	573	0	0	237	124	0	0	342	0	0	159	0	28	0	0	0	21	169	0	0	0
MP12	Menopause	31969	14811	664	573	5501	2948	1955	474	989	1432	424	24	584	78	157	31	260	49	506	633	0	0	0	610	0	0	0	319	0	0	77	109	0	0	33	0	0	96	0	0	0	22	0	0	64	0	0	0
MP13	Menopause	26342	8452	2804	10545	3806	3288	2698	68	226	1563	132	62	215	0	324	64	118	0	267	212	0	0	41	13	0	33	13	67	0	0	87	12	0	0	0	0	0	50	0	0	0	0	0	202	55	0	0	0
MP14	Menopause	25524	11883	789	3815	5406	4138	1418	1143	59	1558	1686	131	0	0	68	0	0	0	84	699	0	0	0	0	0	0	0	138	49	147	157	70	0	0	0	0	0	70	0	0	0	0	0	28	138	0	0	0
MP15	Menopause	7321	4556	5374	7063	1758	747	753	623	521	172	171	13	171	10	186	80	22	0	0	97	0	0	12	0	0	0	134	0	0	0	51	109	0	0	0	0	0	247	0	0	0	0	0	107	28	0	0	0
MP16	Menopause	25361	31960	43227	4961	10861	5508	3733	1642	3161	2256	1288	621	1118	0	1032	160	148	257	123	816	0	26	206	58	0	486	51	458	39	0	546	658	0	0	525	0	0	354	0	0	0	0	0	195	294	0	0	0
MP17	Menopause	29098	15920	15857	7661	6303	7624	2513	6952	4270	252	993	260	349	189	727	248	177	157	0	210	27	0	77	55	72	61	36	12	107	75	265	211	0	0	68	0	0	211	0	73	0	0	205	85	33	0	0	0
MP18	Menopause	44588	18482	4252	11445	9610	4132	3588	2306	1640	2483	667	215	276	961	331	78	39	180	53	646	30	26	129	202	72	65	0	85	117	67	134	201	0	0	0	10	0	202	0	156	15	0	0	396	13	41	12	0
MP19	Menopause	119480	1166	742	1386	3282	4520	2413	1147	1223	108	1792	0	231	11	306	87	0	234	25	32	0	0	27	40	421	41	0	0	34	107	0	219	0	0	0	0	0	0	0	0	0	0	0	27	0	0	0	0
MP20	Menopause	69067	3168	25026	10109	1564	5319	4792	4714	2064	1733	1798	1640	863	1461	1409	618	145	109	1663	10	73	17	518	90	0	126	162	97	102	210	321	30	0	146	157	58	0	119	0	107	0	0	0	387	28	0	0	73
M1_3	M 3rd day	33712	6264	10155	1824	3287	3202	3821	2729	2096	1691	243	3318	1263	684	647	502	478	378	333	275	239	236	204	201	188	187	172	154	150	147	134	129	125	113	100	76	76	76	68	68	66	54	49	44	41	26	24	24
M2_3	M 3rd day	16358	4338	12396	4205	1832	2421	1379	2278	896	777	500	349	172	73	22	239	81	10	12	109	0	0	84	413	0	10	138	21	13	0	112	143	0	0	201	0	0	66	0	447	0	34	0	40	48	0	0	0
M3_3	M 3rd day	36557	14689	304	9801	13751	2016	720	48	883	763	1699	0	0	175	55	160	0	43	15	372	0	0	0	1054	61	334	338	144	49	270	257	364	0	0	437	33	63	72	0	0	0	0	0	45	121	10	0	30
M5_3	M 3rd day	37084	8311	97	3770	8825	1177	0	5282	2051	504	1274	0	0	0	1132	206	825	331	0	256	720	50	0	780	327	57	0	82	63	245	0	382	0	165	0	11	13	86	21	0	0	31	0	182	0	0	0	0
M6_3	M 3rd day	19070	3623	3560	6701	2171	2420	2623	2478	1496	279	638	139	625	92	272	157	93	0	0	10	10	0	0	139	0	0	0	10	81	0	135	25	0	0	15	0	0	46	0	0	0	12	0	185	30	0	0	0
M8_3	M 3rd day	19925	14565	4439	3142	5182	1901	1979	309	498	1291	751	0	218	0	197	0	23	10	0	275	0	23	0	179	0	17	0	158	83	0	268	173	0	0	41	0	0	112	0	0	0	0	0	79	219	0	0	0
M9_3	M 3rd day	19038	11153	186	1108	4504	903	601	399	699	911	608	0	12	0	175	0	71	77	0	939	0	16	0	24	0	0	51	161	22	40	348	178	0	0	59	0	0	79	0	0	0	0	0	15	0	0	0	0
M10_3	M 3rd day	66719	6919	0	1726	8326	895	369	0	94	4663	1181	0	0	0	0	0	0	0	0	974	21	24	0	44	0	0	2251	0	0	810	518	1192	0	0	2093	0	73	32	0	0	0	0	0	13	348	0	0	0
M11_3	M 3rd day	61824	35316	20604	33234	8238	7911	4922	7033	4994	1294	996	0	495	366	651	1227	471	462	322	760	208	88	125	1488	133	65	633	71	226	0	1357	2533	0	23	477	136	0	311	0	560	0	155	0	1089	237	0	0	0
M12_3	M 3rd day	12954	8977	1522	3571	3364	2369	3186	5310	3217	158	104	341	364	150	149	1042	0	195	0	162	0	26	12	707	44	207	0	11	109	10	133	276	0	0	0	0	0	63	0	0	0	35	0	72	22	0	0	0
M13_3	M 3rd day	21633	4205	1469	3589	1850	1492	2047	1003	757	241	37	0	302	0	119	0	21	0	12	191	0	17	10	0	0	0	0	30	11	0	131	118	0	0	19	0	0	71	0	14	0	0	0	73	11	0	0	0
M14_3	M 3rd day	17828	20052	2775	1371	9294	1993	999	666	1433	1426	541	0	386	0	102	37	228	10	0	1141	0	10	0	0	0	36	157	341	40	0	550	542	0	0	134	0	0	158	0	0	0	0	0	0	149	0	0	0
M15_3	M 3rd day	189895	11718	4661	19856	6280	11174	5857	4013	2423	2431	2765	0	340	146	495	193	0	60	0	204	0	23	0	22	44	50	0	14	216	0	141	65	0	0	0	0	61	116	0	23	0	0	0	596	62	0	0	0
M16_3	M 3rd day	58507	37520	2476	2608	9769	7113	8701	4103	5027	5274	301	345	2972	111	1343	255	722	463	395	1087	494	75	0	4913	655	102	117	950	10	0	230	680	0	171	340	10	0	307	10	133	0	1076	0	26	449	11	0	0
M17_3	M 3rd day	65871	38891	13536	15442	14833	8181	9906	6478	2723	3462	5646	141	512	62	106	65	316	23	116	1414	0	28	11	1304	0	116	255	253	219	0	430	465	0	0	275	0	0	349	0	757	0	78	90	366	204	0	0	13
M18_3	M 3rd day	25705	5419	12630	6286	2185	4661	3420	5094	3197	391	219	259	506	297	337	566	45	0	132	24	0	41	0	326	66	33	0	0	94	0	239	208	0	0	0	24	0	97	0	13	0	0	0	29	116	0	0	0
M19_3	M 3rd day	28926	2709	4593	5041	1336	1821	2592	1118	1468	673	366	0	575	285	302	20	325	220	102	90	112	31	0	0	336	356	333	46	0	12	0	147	0	51	16	30	0	0	0	93	0	0	0	47	0	10	0	25
M20_3	M 3rd day	29653	18691	2704	1592	8700	2852	1334	753	423	966	270	20	239	45	193	0	233	0	179	764	0	0	0	286	0	0	269	47	0	0	426	208	0	0	95	0	0	317	0	0	0	0	0	11	189	0	0	0
M21_3	M 14th day	4708	1173	7157	2548	728	518	589	1088	345	182	117	0	60	387	0	0	0	0	24	0	0	0	42	28	0	12	0	0	0	0	12	0	0	0	0	0	0	10	0	152	0	0	0	29	0	0	0	0
M1_14	M 14th day	52980	6606	8049	8395	2816	2677	4239	2093	2446	905	279	1236	772	777	447	290	390	322	109	154	181	161	185	161	264	72	10	126	131	60	87	93	132	106	12	52	0	59	13	130	46	121	84	271	25	52	23	12
M2_14	M 14th day	12233	3308	10242	3994	1410	2711	1400	1980	708	416	326	275	475	106	29	197	49	0	0	65	0	0	60	493	0	36	89	30	0	0	96	154	0	0	66	0	0	43	0	287	0	41	0	35	0	0	0	0
M3_14	M 14th day	18320	16267	182	7645	8719	693	106	0	66	844	1122	0	0	43	0	24	0	0	0	338	0	11	0	237	0	70	151	13	0	0	279	241	0	0	418	0	0	39	0	0	0	0	0	32	198	0	0	0
M5_14	M 14th day	26454	6559	0	1848	9093	222	0	0	39	1223	1005	0	0	0	37	0	17	0	0	573	0	0	0	11	21	35	105	93	0	235	0	61	0	0	0	0	58	0	0	0	0	0	0	56	0	0	0	0
M6_14	M 14th day	21229	2265	11078	7953	1168	2373	1524	1363	902	447	1131	213	402	153	187	529	99	0	0	28	0	0	199	75	0	0	0	0	24	0	113	71	0	0	35	0	0	27	0	87	0	0	0	151	38	0	0	0
M8_14	M 14th day	12530	8108	13647	5162	4012	999	1551	1360	2856	1335	273	0	669	0	237	1420	200	0	0	115	0	16	0	1114	10	72	60	100	59	0	312	725	0	0	230	0	0	147	0	0	0	179	0	139	273	0	0	0
M9_14	M 14th day	19138	14113	339	1536	4330	1635	592	598	332	447	231	0	21	0	313	0	79	108	0	1147	10	17	0	10	0	0	29	121	0	121	370	124	0	0	0	0	0	103	0	53	0	12	0	71	0	0	0	0
M10_14	M 14th day	43563	6468	0	1098	8694	2068	0	43	161	2852	891	0	25	0	77	0	0	0	0	895	0	10	0	64	0	64	461	45	0	58	746	209	0	0	305	0	0	49	0	0	0	0	0	0	152	0	0	0
M11_14	M 14th day	59078	26953	17511	35190	16089	8311	4504	4948	6011	1613	885	0	455	347	752	793	786	379	487	785	371	100	93	580	200	115	501	115	242	0	989	1480	0	0	367	216	0	250	0	644	0	11	0	864	240	0	0	0
M12_14	M 14th day	6431	2251	2084	1952	1007	941	895	956	707	166	104	182	183	21	32	196	0	0	0	51	0	0	0	143	0	87	0	0	0	0	43	49	0	0	0	0	0	22	0	0	0	0	0	36	0	0	0	0
M13_14	M 14th day	33881	6298	1719	3851	3511	1937	1960	493	234	1024	151	0	57	0	139	0	0	0	0	343	0	0	0	0	0	0	56	56	37	0	159	108	0	0	492	0	0	106	0	12	0	0	0	89	11	0	0	0
M14_14	M 14th day	31668	14719	5067	3046	7801	1718	2705	621	1743	4579	2142	75	279	36	11	97	60	0	0	1356	0	30	0	0	0	0	98	520	53	0	414	227	0	0	121	0	0	108	0	48	0	0	0	14	96	0	0	0
M15_14	M 14th day	207677	10986	5525	20216	5263	12889	9600	4401	2138	5261	8519	0	304	152	576	218	66	34	61	276	0	10	0	91	49	41	0	45	226	0	73	63	0	0	0	0	71	130	0	41	13	14	0	465	68	0	0	0
M16_14	M 14th day	115811	87746	4270	6002	28898	12673	16704	7270	7969	11328	1064	541	3318	216	1724	670	1988	1603	774	4319	1935	249	0	8388	619	216	553	1303	105	50	793	1102	0	420	1105	65	0	773	99	471	0	1464	0	75	647	109	0	11
M17_14	M 14th day	99861	12362	25267	20914	5627	22962	15078	7651	2084	1279	2804	2055	374	286	190	535	129	56	172	212	0	10	288	0	0	325	0	55	164	43	130	117	0	0	49	0	14	131	0	762	0	0	134	505	72	0	10	19
M18_14	M 14th day	33138	7867	5288	4788	5158	3722	3930	3981	2089	902	314	182	616	97	294	74	104	0	87	86	0	25	13	318	21	24	10	87	91	0	195	119	0	0	0	0	0	167	0	0	0	10	0	0	79	0	0	0
M19_14	M 14th day	39257	7883	4408	12961	4787	5212	7362	8246	3380	1519	2766	0	1559	485	1096	83	769	294	314	164	756	74	0	114	579	305	175	93	46	51	38	146	0	226	22	16	0	71	0	142	0	12	0	95	0	0	10	45
M20_14	M 14th day	60925	3088	9732	9679	2534	4835	5069	2477	785	571	506	144	71	409	340	15	73	28	946	0	0	0	105	0	0	184	0	10	39	0	0	0	0	0	0	38	0	22	10	2018	0	0	146	112	0	0	0	0
M21_14	M 14th day	32923	11061	15693	9351	5863	6160	5985	8389	2594	1588	455	947	491	2040	540	286	165	41	60	189	0	0	127	171	25	229	25	33	202	0	258	173	0	0	74	21	0	105	0	836	0	13	140	359	55	0	0	10
[truncated: 28 more columns]
